# Supplementary material for: KRAS interaction with RAF1 RAS-binding domain and cysteine-rich domain provides insights into RAS-mediated RAF activation
Source: Nat Commun. 2021 Feb 19;12:1176. doi: 10.1038/s41467-021-21422-x (PMC7895934; doi:10.1038/s41467-021-21422-x)
Supplement: Supplementary file 4 — Source Data [file 41467_2021_21422_MOESM4_ESM.xlsx]

## Sheet: Fig 1b & Supp_Fig 1a
		Figure 1b and Supplementary Figure 1a. Binding affinity (KD in nM) obtained using the SPR data for RAF1(RBD) and RAF1(RBDCRD) to active KRAS.
		KD values are reported as the mean ± standard deviation.
		Expt Date	RAF protein	KD (nM)		Expt Date	RAF protein	KD (nM)
		2018-12-13	RAF1(RBD)	327		2019-01-28	RAF1-RBDCRD (52-192)	163
		2018-12-13	RAF1(RBD)	412		2019-01-23	RAF1-RBDCRD (52-192)	147
		2018-12-11	RAF1(RBD)	295		2019-01-22	RAF1-RBDCRD (52-192)	160						Figure 1b
		2018-12-11	RAF1(RBD)	302		2019-01-22	RAF1-RBDCRD (52-192)	163
		2018-11-29	RAF1(RBD)	231		2019-01-22	RAF1-RBDCRD (52-192)	153
		2018-11-29	RAF1(RBD)	371		2019-01-04	RAF1-RBDCRD (52-192)	160
		2018-11-29	RAF1(RBD)	220		2019-01-04	RAF1-RBDCRD (52-192)	184
		2018-11-29	RAF1(RBD)	336		2019-01-04	RAF1-RBDCRD (52-192)	173
		2019-07-15	RAF1(RBD)	360		2018-12-11	RAF1-RBDCRD (52-192)	267
		2019-07-15	RAF1(RBD)	480		2018-12-11	RAF1-RBDCRD (52-192)	200
		2019-07-18	RAF1(RBD)	435		2018-12-10	RAF1-RBDCRD (52-192)	115
		2019-07-18	RAF1(RBD)	575		2018-11-30	RAF1-RBDCRD (52-192)	164
		2019-07-18	RAF1(RBD)	460		2018-11-30	RAF1-RBDCRD (52-192)	170
		2019-07-18	RAF1(RBD)	360		2019-04-25	RAF1-RBDCRD (52-192)	133
		2019-07-18	RAF1(RBD)	417		2019-07-23	RAF1-RBDCRD (52-192)	70
		2019-07-18	RAF1(RBD)	352		2019-07-23	RAF1-RBDCRD (52-192)	106
		2020-09-01	RAF1(RBD)	215		2019-11-09	RAF1-RBDCRD (52-192)	68			Supplementary Figure 1a
		2020-08-27	RAF1(RBD)	270
							Mean KD	152.706
			Mean KD	356.556			SD	47.0874
			SD	91.656			n	17
			n	18

## Sheet: Fig 2g & Supp_Fig_2d
	Figure 2g and Supplementary Figure 2d: Binding affinity (KD in nM) obtained using the SPR data shown for point mutants of RBDCRD located at the KRAS-RBD interface.
	KD values are reported as the mean ± standard deviation.
	Expt Date	RAF protein	KD (nM)		Expt Date	RAF protein	KD (nM)		Expt Date	RAF protein	KD (nM)		Expt Date	RAF protein	KD (nM)		Expt Date	RAF protein	KD (nM)		Expt Date	RAF protein	KD (nM)		Expt Date	RAF protein	KD (nM)
	2019-01-28	RBDCRD 52-192	163		2018-12-13	RBD-CRD 52-192 R59A	853		2018-12-13	RBD-CRD 52-192 N64A	537		2018-12-13	RBD-CRD 52-192 Q66A	1780		2018-12-13	RBD-CRD 52-192 R89L	no binding		2018-12-13	RBD-CRD 52-192 F130E	264		2019-01-22	RBDCRD 52-192 L136A	767
	2019-01-23	RBDCRD 52-192	147		2018-12-13	RBD-CRD 52-192 R59A	675		2018-12-13	RBD-CRD 52-192 N64A	424		2018-12-13	RBD-CRD 52-192 Q66A	1950		2018-12-13	RBD-CRD 52-192 R89L	no binding		2018-12-13	RBD-CRD 52-192 F130E	345		2019-01-22	RBDCRD 52-192 L136A	770
	2019-01-22	RBDCRD 52-192	160		2018-12-10	RBD-CRD 52-192 R59A	1140		2018-12-10	RBD-CRD 52-192 N64A	658		2018-12-10	RBD-CRD 52-192 Q66A	2154		2018-11-30	RBD-CRD 52-192 R89L	no binding		2018-12-10	RBD-CRD 52-192 F130E	186		2019-01-22	RBDCRD 52-192 L136A	810
	2019-01-22	RBDCRD 52-192	163		2018-11-30	RBD-CRD 52-192 R59A	1120		2018-11-30	RBD-CRD 52-192 N64A	543		2018-11-30	RBD-CRD 52-192 Q66A	1650		2018-11-30	RBD-CRD 52-192 R89L	no binding		2018-11-30	RBD-CRD 52-192 F130E	140		2019-01-04	RBDCRD 52-192 L136A	681
	2019-01-22	RBDCRD 52-192	153		2018-11-30	RBD-CRD 52-192 R59A	961		2018-11-30	RBD-CRD 52-192 N64A	559		2018-11-30	RBD-CRD 52-192 Q66A	1690						2018-11-30	RBD-CRD 52-192 F130E	240		2019-01-04	RBDCRD 52-192 L136A	580
	2019-01-04	RBDCRD 52-192	160										2019-07-15	RBD-CRD 52-192 Q66A	1660			Mean KD	No binding		2019-07-15	RBD-CRD 52-192 F130E	96		2019-01-04	RBDCRD 52-192 L136A	470
	2019-01-04	RBDCRD 52-192	184			Mean KD (nM)	949.8			Mean KD	544.2		2019-07-15	RBD-CRD 52-192 Q66A	1770			SD	No binding		2019-07-15	RBD-CRD 52-192 F130E	142		2019-07-10	RBD-CRD 52-192 L136A	605
	2019-01-04	RBDCRD 52-192	173			SD	193.749			SD	83.1727		2019-07-15	RBD-CRD 52-192 Q66A	1680			n	4		2019-07-15	RBD-CRD 52-192 F130E	112		2019-07-10	RBD-CRD 52-192 L136A	550
	2018-12-11	RBD-CRD 52-192	267			n	5			n	5										2019-07-24	RBD-CRD 52-192 F130E	154		2019-07-10	RBD-CRD 52-192 L136A	630
	2018-12-11	RBD-CRD 52-192	200											Mean KD	1791.75						2019-07-24	RBD-CRD 52-192 F130E	116		2019-07-18	RBD-CRD 52-192 L136A	713
	2018-12-10	RBD-CRD 52-192	115											SD	176.138										2019-07-18	RBD-CRD 52-192 L136A	625
	2018-11-30	RBD-CRD 52-192	164											n	8							Mean KD	179.5		2019-07-18	RBD-CRD 52-192 L136A	837
	2018-11-30	RBD-CRD 52-192	170																			SD	79.8683
	2019-04-25	RBD-CRD 52-192	133																			n	10			Mean KD	669.833
	2019-07-23	RBD-CRD 52-192	70						Figure 2g																	SD	112.5
	2019-07-23	RBD-CRD 52-192	106																							n	12
	2019-11-09	RBD-CRD 52-192	68
		Mean KD (nM)	152.706
		SD	47.0874
		n	17
	SD: Standard deviation
	N: Number of runs

## Sheet: Fig 4g & Supp_Fig 5a
	Figure 4g and Supplementary Figure 5a. Binding affinity (KD in nM) obtained using the SPR data for point mutants of RBDCRD residues located at the KRAS-CRD interface.
	KD values are reported as the mean ± standard deviation.
	Expt Date	RAF protein	KD (nM)		Expt Date	RAF protein	KD (nM)		Expt Date	RAF protein	KD (nM)		Expt Date	RAF protein	KD (nM)		Expt Date	RAF protein	KD (nM)		Expt Date	RAF protein	KD (nM)		Expt Date	RAF protein	KD (nM)		Expt Date	RAF protein	KD (nM)
	2019-01-28	RBDCRD 52-192	163		2019-01-22	RBDCRD 52-192 F141A	400		2019-01-22	RBDCRD 52-192 E174A	125		2019-01-23	RBDCRD 52-192 S177N	228		2019-07-15	RBD-CRD 52-192 T178A	192		2019-01-28	RBDCRD 52-192 K179A	618		2019-01-23	RBDCRD 52-192 T182A	155		2019-01-22	RBDCRD 52-192 M183A	239
	2019-01-23	RBDCRD 52-192	147		2019-01-22	RBDCRD 52-192 F141A	401		2019-01-22	RBDCRD 52-192 E174A	177		2019-01-23	RBDCRD 52-192 S177N	203		2019-07-15	RBD-CRD 52-192 T178A	240		2019-01-28	RBDCRD 52-192 K179A	632		2019-01-23	RBDCRD 52-192 T182A	182		2019-01-22	RBDCRD 52-192 M183A	246
	2019-01-22	RBDCRD 52-192	160		2019-01-22	RBDCRD 52-192 F141A	336		2019-01-22	RBDCRD 52-192 E174A	155		2019-01-23	RBDCRD 52-192 S177N	225		2019-07-15	RBD-CRD 52-192 T178A	210		2019-01-28	RBDCRD 52-192 K179A	572		2019-01-23	RBDCRD 52-192 T182A	178		2019-01-22	RBDCRD 52-192 M183A	234
	2019-01-22	RBDCRD 52-192	163		2019-01-10	RBDCRD 52-192 F141A	655		2019-01-04	RBDCRD 52-192 E174A	218		2019-01-04	RBDCRD 52-192 S177N	130		2019-07-15	RBD-CRD 52-192 T178A	318		2019-01-10	RBDCRD 52-192 K179A	708		2019-01-10	RBDCRD 52-192 T182A	257		2019-01-04	RBDCRD 52-192 M183A	332
	2019-01-22	RBDCRD 52-192	153		2019-01-10	RBDCRD 52-192 F141A	622						2019-01-04	RBDCRD 52-192 S177N	190		2019-07-15	RBD-CRD 52-192 T178A	450		2019-01-10	RBDCRD 52-192 K179A	775		2019-01-10	RBDCRD 52-192 T182A	293		2019-01-04	RBDCRD 52-192 M183A	405
	2019-01-04	RBDCRD 52-192	160							Mean KD (nM)	168.75		2019-01-04	RBDCRD 52-192 S177N	143		2019-07-18	RBD-CRD 52-192 T178A	235		2019-01-10	RBDCRD 52-192 K179A	942		2019-01-10	RBDCRD 52-192 T182A	252
	2019-01-04	RBDCRD 52-192	184			Mean KD (nM)	482.8			SD	39.144						2019-07-18	RBD-CRD 52-192 T178A	250											Mean KD (nM)	291.2
	2019-01-04	RBDCRD 52-192	173			SD	145.023			n	4			Mean KD (nM)	186.5		2019-07-18	RBD-CRD 52-192 T178A	240			Mean KD (nM)	707.833			Mean KD (nM)	219.5			SD	75.2576
	2018-12-11	RBD-CRD 52-192	267			n	5							SD	41.4089							SD	135.364			SD	55.0518			n	5
	2018-12-11	RBD-CRD 52-192	200											n	6			Mean KD (nM)	266.875			n	6			n	6
	2018-12-10	RBD-CRD 52-192	115															SD	82.5789
	2018-11-30	RBD-CRD 52-192	164															n	8
	2018-11-30	RBD-CRD 52-192	170
	2019-04-25	RBD-CRD 52-192	133				Figure 4g
	2019-07-23	RBD-CRD 52-192	70
	2019-07-23	RBD-CRD 52-192	106
	2019-11-09	RBD-CRD 52-192	68
		Mean KD (nM)	152.706
		SD	47.0874
		n	17
	SD: Standard deviation
	N: Number of runs

## Sheet: Fig 4i & Supp_Fig 5b
	Figure 4i and Supplementary Figure 5b: Binding affinity (KD in nM) obtained using the SPR data for point mutants of KRAS residues located at the KRAS-CRD interface.
	KD values are reported as the mean ± standard deviation.
	Expt Date	KRAS protein	KD (nM)		Expt Date	KRAS protein	KD (nM)		Expt Date	KRAS protein	KD (nM)		Expt Date	KRAS protein	KD (nM)		Expt Date	KRAS protein	KD (nM)		Expt Date	KRAS protein	KD (nM)
	2019-01-28	KRAS 1-169	163		2019-04-10	KRAS4b(1-169) K42A	184		2019-04-10	KRAS4b(1-169) Q43A	155		2019-04-17	KRAS4b(1-169) V45E	463		2019-04-16	KRAS4b(1-169) D153A	323		2019-04-18	KRAS4b(1-169) Y157A	168
	2019-01-23	KRAS 1-169	147		2019-04-10	KRAS4b(1-169) K42A	258		2019-04-10	KRAS4b(1-169) Q43A	232		2019-04-22	KRAS4b(1-169) V45E	300		2019-04-24	KRAS4b(1-169) D153A	341		2019-04-22	KRAS4b(1-169) Y157A	235
	2019-01-22	KRAS 1-169	160		2019-04-18	KRAS4b(1-169) K42A	255		2019-04-18	KRAS4b(1-169) Q43A	252
	2019-01-22	KRAS 1-169	163						2019-04-24	KRAS4b(1-169) Q43A	351			Mean KD (nM)	381.5			Mean KD (nM)	332			Mean KD (nM)	201.5
	2019-01-22	KRAS 1-169	153			Mean KD (nM)	232.333							SD	115.258			SD	12.7279			SD	47.3762
	2019-01-04	KRAS 1-169	160			SD	41.8848			Mean KD (nM)	247.5			n	2			n	2			n	2
	2019-01-04	KRAS 1-169	184			n	3			SD	80.6825
	2019-01-04	KRAS 1-169	173							n	4
	2018-12-11	KRAS 1-169	267
	2018-12-11	KRAS 1-169	200
	2018-12-10	KRAS 1-169	115
	2018-11-30	KRAS 1-169	164				Figure 4i
	2018-11-30	KRAS 1-169	170
	2019-04-25	KRAS 1-169	133
	2019-07-23	KRAS 1-169	70
	2019-07-23	KRAS 1-169	106
	2019-11-09	KRAS 1-169	68
		Mean KD (nM)	152.706
		SD	47.0874
		n	17
	SD: Standard deviation
	N: Number of runs

## Sheet: Fig 5a, c, f
	Figure 5
	Uncropped Li-COR scanned membranes for a, c and f.

## Sheet: Fig 5b
	Figure 5b
	Kinase assays for RAF1 mutants
	ImageStudio Lite software was used to measure fluorescence intensity of phosphorylated divided by total (Avi tag) MEK1 bands.
	Each value was normalized to WT+KRAS in each experiment.
	FLAG-RAF1	Strep2	1	2	3	Mean	SD
	WT	empty	0.01	0.0349613	0.0696076	0.0381896	0.0244415
	WT	KRAS	1	1	1	1	0
	R59A	KRAS	0.55	0.594163	0.98528	0.709814	0.195616
	N64A	KRAS	0.53	0.638967	0.846443	0.671803	0.131257
	Q66A	KRAS	0.76	0.747612	0.749428	0.752347	0.0054622
	F130E	KRAS	0.53	0.599256	0.70087	0.610042	0.0701729
	L136A	KRAS	0.46	0.467912	0.497879	0.475264	0.0163143
	F141A	KRAS	0.56	0.688886	0.824981	0.691289	0.108191
	E174A	KRAS	0.77	1.05877	1.22331	1.01736	0.187365
	S177N	KRAS	0.74	0.761323	0.888425	0.796583	0.065523
	T178A	KRAS	0.54	0.625568	0.634915	0.600161	0.0427108
	K179A	KRAS	0.64	0.559812	0.955121	0.718311	0.17062
	T182A	KRAS	0.78	0.710285	1.21223	0.900838	0.222019
	M183A	KRAS	0.84	0.811659	1.18901	0.946889	0.171594
	K375M	KRAS	0.02	0.0254282	0.0579407	0.0344563	0.0167532
	R89L*	KRAS	-	0.130362	0.266064	0.198213	0.0678511
	* no error bars are included for R89L since n<3

## Sheet: Fig 5d
	Figure 5b
	RAF1 Kinase assay with KRAS mutants
	ImageStudio Lite software was used to measure fluorescence intensity of phosphorylated divided by total (Avi tag) MEK1 bands.
	Each value was normalized to WT+KRAS in each experiment.
	FLAG-RAF1	Strep2-KRAS	1	2	3	Mean	SD
	WT	empty	0.056044	0.0334966	0.0132444	0.0342616	0.0174812
	WT	Q61L	1	1	1	1	0
	WT	K42/Q61L	0.659081	0.632469	0.745647	0.679066	0.0483173
	WT	Q43A/Q61L	0.709242	0.647628	0.453925	0.603598	0.108784
	WT	V45E/Q61L	0.513222	0.439455	0.617606	0.523428	0.0730871
	WT	D153/Q61L	0.580198	0.59211	0.599372	0.59056	0.00790417
	WT	Y157A/Q61L	0.826999	0.894125	1.09242	0.937848	0.112682
	WT	Q61L HTE-NQWAI	0.454104	0.209464	0.463205	0.375591	0.117528
	R89L*	Q61L		0.0879647	0.166108	0.127036	0.0390714
	* no error bars are included for R89L since n<3

## Sheet: Supp Fig 7
	Supplementary Figure 7
	Uncropped Li-COR scanned membranes for RAF1 kinase assays

## Sheet: Supp_Fig_8c
	Supplementary Fig. 8c: Reported membrane orientations of KRAS.
	Label	tilt (deg)	rotation (deg)
	AAsim	95	-15
	AAsim	55	-85
	AAsim	45	105
	2MSC	91.9	-6.11
	2MSD	52.41	118.05
	2MSE	44.35	104.68
	6CCH	70.79	-108.97
	6CC9	47.6	105.24
	6CCX	54.04	110.24
	OS1	54.51	-85.6
	OS2	39.28	116.5
	6PTS	89.62	-25.94
	6PTW	39.02	105.41

## Sheet: Supp_Fig_8d
tilt (deg)	rotation (deg)	N_clash
0	-180	0
0	-174	0
0	-168	0			Supplementary Fig. 8d: Relationship between KRAS orientation and steric competence to bind RAF1-RBDCRD
0	-162	0
0	-156	0
0	-150	0
0	-144	0
0	-138	0
0	-132	nan
0	-126	0
0	-120	0
0	-114	nan
0	-108	0
0	-102	0
0	-96	0
0	-90	0
0	-84	0
0	-78	nan
0	-72	0
0	-66	0
0	-60	0
0	-54	0
0	-48	0
0	-42	0
0	-36	0
0	-30	0
0	-24	0
0	-18	0
0	-12	0
0	-6	0
0	0	0
0	6	0
0	12	0
0	18	0
0	24	0
0	30	0
0	36	nan
0	42	0
0	48	0
0	54	0
0	60	0
0	66	0
0	72	0
0	78	0
0	84	0
0	90	0
0	96	0
0	102	nan
0	108	0
0	114	nan
0	120	0
0	126	0
0	132	0
0	138	0
0	144	0
0	150	0
0	156	nan
0	162	0
0	168	0
0	174	0
0	180	0
3	-180	0
3	-174	0
3	-168	0
3	-162	0
3	-156	0
3	-150	0
3	-144	0
3	-138	0
3	-132	0
3	-126	0
3	-120	0
3	-114	0
3	-108	0
3	-102	0
3	-96	0
3	-90	0
3	-84	0
3	-78	0
3	-72	0
3	-66	0
3	-60	0
3	-54	0
3	-48	0
3	-42	0
3	-36	0
3	-30	0
3	-24	0
3	-18	0
3	-12	0
3	-6	0
3	0	0
3	6	0
3	12	0
3	18	0
3	24	0
3	30	0
3	36	0
3	42	0
3	48	0
3	54	0
3	60	0
3	66	0
3	72	0
3	78	0
3	84	0
3	90	0
3	96	0.1
3	102	0
3	108	0
3	114	0
3	120	0
3	126	0
3	132	0
3	138	0.111111
3	144	0
3	150	0
3	156	0
3	162	0
3	168	0
3	174	0
3	180	0
6	-180	0
6	-174	0
6	-168	0
6	-162	0
6	-156	0
6	-150	0
6	-144	0
6	-138	0
6	-132	0
6	-126	0
6	-120	0
6	-114	0
6	-108	0
6	-102	0
6	-96	0
6	-90	0
6	-84	0
6	-78	0
6	-72	0
6	-66	0
6	-60	0
6	-54	0
6	-48	0
6	-42	0
6	-36	0
6	-30	0
6	-24	0
6	-18	0
6	-12	0
6	-6	0
6	0	0
6	6	0
6	12	0
6	18	0
6	24	0
6	30	0
6	36	0.0588235
6	42	0
6	48	0
6	54	0
6	60	0
6	66	0
6	72	0.0434783
6	78	0.0454545
6	84	0.03125
6	90	0
6	96	0.1
6	102	0.0454545
6	108	0.0769231
6	114	0
6	120	0
6	126	0
6	132	0.0909091
6	138	0.0625
6	144	0
6	150	0.125
6	156	0.0909091
6	162	0
6	168	0
6	174	0
6	180	0
9	-180	0
9	-174	0
9	-168	0
9	-162	0
9	-156	0
9	-150	0
9	-144	0
9	-138	0
9	-132	0
9	-126	0
9	-120	0
9	-114	0
9	-108	0
9	-102	0
9	-96	0
9	-90	0
9	-84	0
9	-78	0
9	-72	0
9	-66	0
9	-60	0
9	-54	0
9	-48	0
9	-42	0
9	-36	0
9	-30	0
9	-24	0
9	-18	0
9	-12	0
9	-6	0
9	0	0
9	6	0
9	12	0
9	18	0.05
9	24	0.0416667
9	30	0
9	36	0.0357143
9	42	0
9	48	0
9	54	0
9	60	0
9	66	0.0204082
9	72	0.0144928
9	78	0.142857
9	84	0.0181818
9	90	0.136364
9	96	0.121951
9	102	0.125
9	108	0.136364
9	114	0.0857143
9	120	0.0857143
9	126	0.0909091
9	132	0.230769
9	138	0.277778
9	144	0.037037
9	150	0.206897
9	156	0
9	162	0
9	168	0
9	174	0.0714286
9	180	0
12	-180	0
12	-174	0
12	-168	0.0526316
12	-162	0
12	-156	0
12	-150	0
12	-144	0
12	-138	0
12	-132	0
12	-126	0
12	-120	0
12	-114	0
12	-108	0
12	-102	0
12	-96	0
12	-90	0
12	-84	0
12	-78	0
12	-72	0
12	-66	0
12	-60	0
12	-54	0
12	-48	0
12	-42	0
12	-36	0
12	-30	0
12	-24	0
12	-18	0
12	-12	0
12	-6	0
12	0	0
12	6	0
12	12	0.0769231
12	18	0.0740741
12	24	0
12	30	0
12	36	0
12	42	0.02
12	48	0.0980392
12	54	0.0153846
12	60	0.0434783
12	66	0.118644
12	72	0.0898876
12	78	0.190476
12	84	0.180851
12	90	0.27957
12	96	0.2125
12	102	0.253165
12	108	0.22973
12	114	0.444444
12	120	0.346154
12	126	0.296296
12	132	0.354839
12	138	0.526316
12	144	0.384615
12	150	0.2
12	156	0.0833333
12	162	0.1
12	168	0.0588235
12	174	0.0588235
12	180	0
15	-180	0
15	-174	0
15	-168	0.0357143
15	-162	0
15	-156	0
15	-150	0
15	-144	0
15	-138	0
15	-132	0
15	-126	0
15	-120	0
15	-114	0
15	-108	0
15	-102	0
15	-96	0
15	-90	0
15	-84	0
15	-78	0
15	-72	0
15	-66	0
15	-60	0
15	-54	0
15	-48	0
15	-42	0
15	-36	0
15	-30	0
15	-24	0
15	-18	0
15	-12	0
15	-6	0
15	0	0
15	6	0
15	12	0.08
15	18	0
15	24	0
15	30	0
15	36	0.15
15	42	0.111111
15	48	0.0972222
15	54	0.1
15	60	0.142857
15	66	0.178571
15	72	0.320388
15	78	0.319328
15	84	0.295455
15	90	0.435065
15	96	0.565891
15	102	0.818966
15	108	0.669643
15	114	0.483516
15	120	0.623377
15	126	0.75
15	132	0.434783
15	138	0.342105
15	144	0.318182
15	150	0.414634
15	156	0.2
15	162	0.181818
15	168	0.0322581
15	174	0.0384615
15	180	0
18	-180	0.09375
18	-174	0
18	-168	0
18	-162	0.0227273
18	-156	0.0425532
18	-150	0.0571429
18	-144	0
18	-138	0
18	-132	0
18	-126	0
18	-120	0
18	-114	0
18	-108	0
18	-102	0
18	-96	0
18	-90	0
18	-84	0
18	-78	0
18	-72	0
18	-66	0
18	-60	0
18	-54	0
18	-48	0
18	-42	0
18	-36	0
18	-30	0
18	-24	0
18	-18	0
18	-12	0
18	-6	0
18	0	0
18	6	0
18	12	0.0645161
18	18	0.0357143
18	24	0.194444
18	30	0.025
18	36	0.113208
18	42	0.266667
18	48	0.194175
18	54	0.205882
18	60	0.201681
18	66	0.323077
18	72	0.377358
18	78	0.469799
18	84	0.657754
18	90	0.796954
18	96	0.888325
18	102	0.988827
18	108	1.06897
18	114	1.18978
18	120	1.38889
18	126	1.24
18	132	1.07246
18	138	0.84127
18	144	0.785714
18	150	0.595745
18	156	0.483871
18	162	0.25
18	168	0.488372
18	174	0.0833333
18	180	0.09375
21	-180	0.12
21	-174	0.025641
21	-168	0.0238095
21	-162	0
21	-156	0
21	-150	0.02
21	-144	0.0192308
21	-138	0
21	-132	0
21	-126	0
21	-120	0
21	-114	0
21	-108	0
21	-102	0
21	-96	0
21	-90	0
21	-84	0
21	-78	0
21	-72	0
21	-66	0
21	-60	0
21	-54	0
21	-48	0
21	-42	0
21	-36	0
21	-30	0
21	-24	0
21	-18	0
21	-12	0
21	-6	0.0357143
21	0	0
21	6	0.0285714
21	12	0.0789474
21	18	0.097561
21	24	0.0888889
21	30	0.111111
21	36	0.301587
21	42	0.258427
21	48	0.369048
21	54	0.642336
21	60	0.386503
21	66	0.585635
21	72	0.819512
21	78	0.72
21	84	1.07877
21	90	1.34454
21	96	1.46281
21	102	1.79825
21	108	1.88083
21	114	1.60784
21	120	1.97484
21	126	1.82301
21	132	1.47674
21	138	1.53846
21	144	1.01961
21	150	1.1087
21	156	0.64
21	162	0.383333
21	168	0.142857
21	174	0.0416667
21	180	0.12
24	-180	0.209677
24	-174	0.119403
24	-168	0.0185185
24	-162	0.015873
24	-156	0.0204082
24	-150	0.04
24	-144	0
24	-138	0
24	-132	0
24	-126	0
24	-120	0
24	-114	0
24	-108	0
24	-102	0
24	-96	0
24	-90	0
24	-84	0
24	-78	0
24	-72	0
24	-66	0
24	-60	0
24	-54	0
24	-48	0
24	-42	0
24	-36	0
24	-30	0
24	-24	0
24	-18	0
24	-12	0
24	-6	0.0606061
24	0	0
24	6	0.0769231
24	12	0.204082
24	18	0.145833
24	24	0.131148
24	30	0.22807
24	36	0.478873
24	42	0.521277
24	48	0.441667
24	54	0.793893
24	60	0.770701
24	66	1.11351
24	72	1.19835
24	78	1.26877
24	84	1.59935
24	90	2.06667
24	96	2.22039
24	102	2.39216
24	108	2.43426
24	114	2.60092
24	120	2.80851
24	126	2.77778
24	132	2.56897
24	138	2.58025
24	144	1.17391
24	150	1
24	156	0.95
24	162	0.462963
24	168	0.375
24	174	0.328125
24	180	0.209677
27	-180	0.370968
27	-174	0.115942
27	-168	0.03125
27	-162	0.0352941
27	-156	0.0151515
27	-150	0
27	-144	0
27	-138	0
27	-132	0
27	-126	0
27	-120	0
27	-114	0
27	-108	0
27	-102	0
27	-96	0
27	-90	0
27	-84	0
27	-78	0
27	-72	0
27	-66	0
27	-60	0
27	-54	0
27	-48	0
27	-42	0
27	-36	0
27	-30	0
27	-24	0
27	-18	0
27	-12	0.0740741
27	-6	0.0909091
27	0	0.135135
27	6	0.140351
27	12	0.333333
27	18	0.568966
27	24	0.642857
27	30	0.368421
27	36	0.698925
27	42	0.738739
27	48	0.709091
27	54	1.10241
27	60	1.19318
27	66	1.52885
27	72	1.77936
27	78	1.92715
27	84	2.41408
27	90	2.83059
27	96	3.22384
27	102	3.53719
27	108	3.87774
27	114	3.95935
27	120	4.13793
27	126	3.46622
27	132	3.4
27	138	2.71277
27	144	1.98876
27	150	1.56364
27	156	1.29114
27	162	0.90411
27	168	0.767123
27	174	0.551282
27	180	0.370968
30	-180	0.253012
30	-174	0.168675
30	-168	0.0705882
30	-162	0.0266667
30	-156	0.0149254
30	-150	0.0133333
30	-144	0
30	-138	0
30	-132	0
30	-126	0
30	-120	0
30	-114	0
30	-108	0
30	-102	0
30	-96	0
30	-90	0
30	-84	0
30	-78	0
30	-72	0
30	-66	0
30	-60	0
30	-54	0
30	-48	0
30	-42	0
30	-36	0
30	-30	0
30	-24	0.0285714
30	-18	0
30	-12	0.0208333
30	-6	0.131579
30	0	0.147541
30	6	0.568627
30	12	0.440678
30	18	0.684932
30	24	0.662162
30	30	1.10465
30	36	1.20225
30	42	1.48039
30	48	1.28571
30	54	1.85926
30	60	2.12102
30	66	2.03889
30	72	2.16466
30	78	2.88502
30	84	3.08271
30	90	3.71684
30	96	4.39773
30	102	4.7096
30	108	5.31854
30	114	5.32787
30	120	5.30072
30	126	4.92718
30	132	4.39286
30	138	3.6875
30	144	3.14103
30	150	2.38462
30	156	1.8587
30	162	1.40367
30	168	0.84375
30	174	0.476636
30	180	0.253012
33	-180	0.257732
33	-174	0.129412
33	-168	0.09
33	-162	0.0224719
33	-156	0.0123457
33	-150	0
33	-144	0
33	-138	0
33	-132	0
33	-126	0
33	-120	0
33	-114	0
33	-108	0
33	-102	0
33	-96	0
33	-90	0
33	-84	0
33	-78	0
33	-72	0
33	-66	0
33	-60	0
33	-54	0
33	-48	0
33	-42	0
33	-36	0.0153846
33	-30	0
33	-24	0
33	-18	0.027027
33	-12	0.189655
33	-6	0.25
33	0	0.434783
33	6	0.711864
33	12	1.09877
33	18	1.1573
33	24	1.34234
33	30	1.67521
33	36	1.875
33	42	1.51261
33	48	1.85526
33	54	2.09877
33	60	2.38961
33	66	2.74163
33	72	3.17959
33	78	3.46179
33	84	4.46402
33	90	4.82436
33	96	5.78333
33	102	6.39615
33	108	7.31961
33	114	6.88949
33	120	7.35316
33	126	6.27126
33	132	6
33	138	6.57273
33	144	4.54455
33	150	3.16667
33	156	2.68817
33	162	1.73333
33	168	1.2
33	174	0.786517
33	180	0.257732
36	-180	0.420561
36	-174	0.254237
36	-168	0.0869565
36	-162	0.0641026
36	-156	0
36	-150	0
36	-144	0
36	-138	0
36	-132	0
36	-126	0
36	-120	0
36	-114	0
36	-108	0
36	-102	0
36	-96	0
36	-90	0
36	-84	0
36	-78	0
36	-72	0
36	-66	0
36	-60	0
36	-54	0
36	-48	0
36	-42	0.0120482
36	-36	0
36	-30	0
36	-24	0.0566038
36	-18	0.0869565
36	-12	0.111111
36	-6	0.358974
36	0	0.745763
36	6	1.15
36	12	1.33333
36	18	2.02655
36	24	2.09167
36	30	2.35772
36	36	2.256
36	42	2.47222
36	48	2.55319
36	54	2.57343
36	60	3.35227
36	66	2.9505
36	72	3.45333
36	78	4.44097
36	84	5.75827
36	90	6.60934
36	96	7.78662
36	102	8.96383
36	108	9.13694
36	114	9.57518
36	120	9.36648
36	126	9.06478
36	132	9.33333
36	138	6.96721
36	144	5.53509
36	150	3.96748
36	156	2.83636
36	162	2.14545
36	168	1.77049
36	174	0.982301
36	180	0.420561
39	-180	0.683761
39	-174	0.393617
39	-168	0.186916
39	-162	0.0493827
39	-156	0.0348837
39	-150	0
39	-144	0
39	-138	0
39	-132	0
39	-126	0
39	-120	0
39	-114	0
39	-108	0
39	-102	0
39	-96	0
39	-90	0
39	-84	0
39	-78	0
39	-72	0
39	-66	0
39	-60	0
39	-54	0
39	-48	0
39	-42	0.00793651
39	-36	0.00952381
39	-30	0.0612245
39	-24	0.025974
39	-18	0.186441
39	-12	0.296875
39	-6	0.603448
39	0	0.939394
39	6	1.33333
39	12	2.68932
39	18	2.77848
39	24	3.63448
39	30	2.86486
39	36	3.19178
39	42	3.8662
39	48	3.14599
39	54	3.32051
39	60	4.07143
39	66	3.60287
39	72	4.70085
39	78	6.24051
39	84	7.64721
39	90	8.70306
39	96	9.41316
39	102	11.3884
39	108	11.4655
39	114	11.8404
39	120	12.6234
39	126	12.0275
39	132	11.35
39	138	10.0055
39	144	7.58491
39	150	5.55357
39	156	4.176
39	162	3.03419
39	168	1.95726
39	174	1.18349
39	180	0.683761
42	-180	0.975806
42	-174	0.422018
42	-168	0.207921
42	-162	0.06
42	-156	0.0126582
42	-150	0
42	-144	0.0131579
42	-138	0
42	-132	0
42	-126	0
42	-120	0
42	-114	0
42	-108	0
42	-102	0
42	-96	0
42	-90	0
42	-84	0
42	-78	0
42	-72	0
42	-66	0
42	-60	0
42	-54	0
42	-48	0
42	-42	0
42	-36	0.0297619
42	-30	0.0538462
42	-24	0.0689655
42	-18	0.233766
42	-12	0.409091
42	-6	0.829268
42	0	1.80645
42	6	1.91753
42	12	3.48
42	18	3.71223
42	24	4.39855
42	30	4.98837
42	36	4.78049
42	42	4.83117
42	48	4.41304
42	54	3.71756
42	60	4.34545
42	66	4.52198
42	72	6.10588
42	78	7.63057
42	84	9.54301
42	90	10.9788
42	96	11.9944
42	102	13.3868
42	108	13.4187
42	114	14.5304
42	120	15.7885
42	126	14.6631
42	132	14.0742
42	138	12.3056
42	144	10.4485
42	150	7.48454
42	156	5.63248
42	162	3.89109
42	168	3.17241
42	174	1.91209
42	180	0.975806
45	-180	1.24107
45	-174	0.657895
45	-168	0.353982
45	-162	0.0804598
45	-156	0.0136986
45	-150	0.0163934
45	-144	0
45	-138	0
45	-132	0
45	-126	0
45	-120	0
45	-114	0
45	-108	0
45	-102	0
45	-96	0
45	-90	0
45	-84	0
45	-78	0
45	-72	0
45	-66	0
45	-60	0
45	-54	0
45	-48	0
45	-42	0.00507614
45	-36	0.00526316
45	-30	0.0649351
45	-24	0.176923
45	-18	0.240964
45	-12	0.729412
45	-6	0.875
45	0	1.5567
45	6	3.54118
45	12	3.42157
45	18	5.52941
45	24	5.72059
45	30	6.3038
45	36	6.0155
45	42	5.78
45	48	5.19863
45	54	5.40854
45	60	4.7069
45	66	6.23684
45	72	6.56705
45	78	9.1365
45	84	11.6433
45	90	13.8244
45	96	14.0961
45	102	16.1745
45	108	16.8941
45	114	17.7284
45	120	18.3784
45	126	18.4401
45	132	18.572
45	138	17.9118
45	144	14.0606
45	150	9
45	156	6.68317
45	162	5.53333
45	168	3.11881
45	174	2.30631
45	180	1.24107
48	-180	1.82178
48	-174	0.8875
48	-168	0.314286
48	-162	0.219178
48	-156	0.04
48	-150	0
48	-144	0
48	-138	0
48	-132	0
48	-126	0
48	-120	0
48	-114	0
48	-108	0
48	-102	0
48	-96	0
48	-90	0
48	-84	0
48	-78	0
48	-72	0
48	-66	0
48	-60	0
48	-54	0
48	-48	0
48	-42	0.00682594
48	-36	0.0128205
48	-30	0.0414201
48	-24	0.323944
48	-18	0.48855
48	-12	1.11957
48	-6	1.94382
48	0	2.28169
48	6	3.73077
48	12	4.07229
48	18	5.49533
48	24	6.5
48	30	5.59542
48	36	6.28777
48	42	6.91473
48	48	6.79245
48	54	7.04268
48	60	6.87879
48	66	7.93833
48	72	9
48	78	11.0994
48	84	13.8209
48	90	15.9501
48	96	18.1237
48	102	19.1858
48	108	20.3089
48	114	21.5207
48	120	21.5161
48	126	22.3937
48	132	21.7262
48	138	22.1361
48	144	16.4636
48	150	12.48
48	156	9.36735
48	162	8.20408
48	168	4.75789
48	174	3.09722
48	180	1.82178
51	-180	2.32895
51	-174	1.27143
51	-168	0.59375
51	-162	0.181818
51	-156	0.0350877
51	-150	0
51	-144	0
51	-138	0
51	-132	0
51	-126	0
51	-120	0
51	-114	0
51	-108	0
51	-102	0
51	-96	0
51	-90	0
51	-84	0
51	-78	0
51	-72	0
51	-66	0
51	-60	0
51	-54	0
51	-48	0
51	-42	0
51	-36	0.028
51	-30	0.0405405
51	-24	0.292818
51	-18	0.585938
51	-12	1.2451
51	-6	2.08081
51	0	3.01087
51	6	4.04819
51	12	5.82558
51	18	5.54795
51	24	7.31818
51	30	7.21488
51	36	7.94017
51	42	8.73333
51	48	8.00667
51	54	8.37363
51	60	8.09645
51	66	9.55665
51	72	11.3838
51	78	12.2423
51	84	16.2338
51	90	19.1271
51	96	20.973
51	102	23.2863
51	108	24.2581
51	114	25.3908
51	120	25.8182
51	126	27.1856
51	132	25.383
51	138	23.7076
51	144	20.0654
51	150	16.8235
51	156	12.5783
51	162	9.54762
51	168	6.90909
51	174	3.88406
51	180	2.32895
54	-180	4.28846
54	-174	1.38776
54	-168	1
54	-162	0.232143
54	-156	0.113636
54	-150	0
54	-144	0
54	-138	0
54	-132	0
54	-126	0
54	-120	0
54	-114	0
54	-108	0
54	-102	0
54	-96	0
54	-90	0
54	-84	0
54	-78	0
54	-72	0
54	-66	0
54	-60	0
54	-54	0
54	-48	0
54	-42	0.00943396
54	-36	0.043956
54	-30	0.160584
54	-24	0.35545
54	-18	1.0679
54	-12	2.03571
54	-6	3.09474
54	0	4.51485
54	6	3.83654
54	12	6.66667
54	18	7.08046
54	24	7.45977
54	30	8.12389
54	36	9.83065
54	42	10.1301
54	48	9.70992
54	54	9.55333
54	60	10.2065
54	66	11.2939
54	72	12.4333
54	78	15.3062
54	84	18.7677
54	90	22.5309
54	96	25.1908
54	102	26.6844
54	108	28.5418
54	114	29.5769
54	120	29.8892
54	126	30.0842
54	132	28.6865
54	138	27.8836
54	144	24.7356
54	150	20.4684
54	156	16.0745
54	162	13.5075
54	168	9.38462
54	174	5.69643
54	180	4.28846
57	-180	4.80851
57	-174	1.725
57	-168	1.47222
57	-162	0.351351
57	-156	0.0645161
57	-150	0.0454545
57	-144	0
57	-138	0
57	-132	0
57	-126	0
57	-120	0
57	-114	0
57	-108	0
57	-102	0
57	-96	0
57	-90	0
57	-84	0
57	-78	0
57	-72	0
57	-66	0
57	-60	0
57	-54	0
57	-48	0
57	-42	0.0154321
57	-36	0.0515464
57	-30	0.208633
57	-24	0.530769
57	-18	1.57216
57	-12	2.57377
57	-6	4.17347
57	0	6.47059
57	6	5.78313
57	12	4.95522
57	18	6.56522
57	24	8.88043
57	30	9.54455
57	36	10.0813
57	42	11.672
57	48	10.9231
57	54	11.7647
57	60	12.0299
57	66	13.0157
57	72	14.7659
57	78	17.292
57	84	20.7329
57	90	24.6507
57	96	28.633
57	102	30.7742
57	108	32.0691
57	114	32.9343
57	120	34.0923
57	126	34.4979
57	132	31.8467
57	138	30.3125
57	144	27.3333
57	150	23.5075
57	156	19.1519
57	162	16.2162
57	168	10.3269
57	174	7.90244
57	180	4.80851
60	-180	5.5
60	-174	3.96429
60	-168	1.81818
60	-162	0.26087
60	-156	0.36
60	-150	0
60	-144	0
60	-138	0
60	-132	0
60	-126	0
60	-120	0
60	-114	0
60	-108	0
60	-102	0
60	-96	0
60	-90	0
60	-84	0
60	-78	0
60	-72	0
60	-66	0
60	-60	0
60	-54	0
60	-48	0
60	-42	0.00273224
60	-36	0.0527778
60	-30	0.232026
60	-24	0.712025
60	-18	1.64889
60	-12	2.76786
60	-6	5.43363
60	0	7.16129
60	6	7.87671
60	12	5.81967
60	18	6.95652
60	24	9.93333
60	30	10.7071
60	36	10.7453
60	42	11.8235
60	48	13.0254
60	54	13.1631
60	60	13.7533
60	66	15.0108
60	72	18.0826
60	78	22.6447
60	84	24.2818
60	90	29.3245
60	96	32.9871
60	102	34.6776
60	108	35.7574
60	114	36.4683
60	120	36.6061
60	126	35.5132
60	132	35.5312
60	138	32.4474
60	144	30.4
60	150	24.62
60	156	23.0233
60	162	19.0926
60	168	14.5952
60	174	12.3333
60	180	5.5
63	-180	10
63	-174	8.84
63	-168	2.25926
63	-162	1
63	-156	0.153846
63	-150	0.0869565
63	-144	0
63	-138	0
63	-132	0
63	-126	0
63	-120	0
63	-114	0
63	-108	0
63	-102	0
63	-96	0
63	-90	0
63	-84	0
63	-78	0
63	-72	0
63	-66	0
63	-60	0
63	-54	0
63	-48	0.00311526
63	-42	0.0108992
63	-36	0.0781671
63	-30	0.426702
63	-24	0.974719
63	-18	2.55157
63	-12	3.92593
63	-6	6.40351
63	0	6.56757
63	6	5.81538
63	12	8.21429
63	18	7.71642
63	24	10.9818
63	30	10.2597
63	36	13.125
63	42	13.5152
63	48	13.8137
63	54	16.1802
63	60	15.8125
63	66	17.7037
63	72	21.9031
63	78	23.9654
63	84	27.6968
63	90	31.2857
63	96	36.4226
63	102	38.0205
63	108	39.406
63	114	39.5763
63	120	41.7727
63	126	39.8174
63	132	40.9091
63	138	35.475
63	144	27.15
63	150	28.8333
63	156	23.0909
63	162	25.1429
63	168	19.3103
63	174	13.8077
63	180	10
66	-180	14.1579
66	-174	10.7857
66	-168	5.26087
66	-162	2.91667
66	-156	0.416667
66	-150	0.125
66	-144	0
66	-138	0
66	-132	0
66	-126	0
66	-120	0
66	-114	0
66	-108	0
66	-102	0
66	-96	0
66	-90	0
66	-84	0
66	-78	0
66	-72	0
66	-66	0
66	-60	0
66	-54	0
66	-48	0
66	-42	0.0142045
66	-36	0.0585683
66	-30	0.530146
66	-24	1.33333
66	-18	2.92157
66	-12	5.20112
66	-6	6.61538
66	0	6.20339
66	6	7.01852
66	12	9.01538
66	18	9.75556
66	24	9.9625
66	30	13.0723
66	36	13.8211
66	42	15.25
66	48	18.7879
66	54	17.6522
66	60	19.1641
66	66	20.6942
66	72	25.2707
66	78	27.4599
66	84	31.895
66	90	33.5642
66	96	39.433
66	102	41.3196
66	108	43.2191
66	114	44.4826
66	120	43.512
66	126	40.7467
66	132	41.4286
66	138	39.2917
66	144	33.7857
66	150	29.7917
66	156	28.0556
66	162	24.625
66	168	25.1429
66	174	17.3333
66	180	14.1579
69	-180	16.25
69	-174	12
69	-168	8.14286
69	-162	3.4
69	-156	0.714286
69	-150	0
69	-144	0
69	-138	0
69	-132	0
69	-126	0
69	-120	0
69	-114	0
69	-108	0
69	-102	0
69	-96	0
69	-90	0
69	-84	0
69	-78	0
69	-72	0
69	-66	0
69	-60	0
69	-54	0
69	-48	0.00348432
69	-42	0.0196629
69	-36	0.133909
69	-30	0.627368
69	-24	1.70158
69	-18	3.7875
69	-12	5.62559
69	-6	8.6
69	0	8.70909
69	6	8.93878
69	12	6.45161
69	18	9.51163
69	24	12.5625
69	30	13.1094
69	36	16.6825
69	42	17.9375
69	48	18.1444
69	54	20.4268
69	60	22.4958
69	66	24.8667
69	72	27.3801
69	78	33.4277
69	84	35.7594
69	90	38.3289
69	96	42.9884
69	102	43.8859
69	108	45.2377
69	114	47.283
69	120	48.2319
69	126	44.7321
69	132	41.5517
69	138	39.1429
69	144	25.1429
69	150	33.5625
69	156	29.5
69	162	29.1429
69	168	21.3
69	174	24.2632
69	180	16.25
72	-180	24.2222
72	-174	18.4286
72	-168	12.2222
72	-162	4.75
72	-156	0
72	-150	0
72	-144	0
72	-138	0
72	-132	0
72	-126	0
72	-120	0
72	-114	0
72	-108	0
72	-102	0
72	-96	0
72	-90	0
72	-84	0
72	-78	0
72	-72	0
72	-66	0
72	-60	0
72	-54	0
72	-48	0
72	-42	0.0482234
72	-36	0.210407
72	-30	0.821494
72	-24	2.34477
72	-18	4.55206
72	-12	7.25103
72	-6	8.83582
72	0	11.2955
72	6	12.6939
72	12	9.94118
72	18	10.1622
72	24	13.5417
72	30	16.0175
72	36	17.3906
72	42	16.4561
72	48	21.9062
72	54	22.4545
72	60	26.0784
72	66	28.0865
72	72	32
72	78	34.694
72	84	36.1955
72	90	41.359
72	96	46.2522
72	102	43.7835
72	108	47.7647
72	114	47.9688
72	120	46.8
72	126	45.3043
72	132	48.6
72	138	41.3125
72	144	31.5
72	150	29.4615
72	156	24.7143
72	162	27.125
72	168	21.625
72	174	25.3571
72	180	24.2222
75	-180	27.875
75	-174	17.3333
75	-168	14.25
75	-162	5.2
75	-156	0
75	-150	0
75	-144	0
75	-138	0
75	-132	0
75	-126	0
75	-120	0
75	-114	0
75	-108	0
75	-102	0
75	-96	0
75	-90	0
75	-84	0
75	-78	0
75	-72	0
75	-66	0
75	-60	0
75	-54	0
75	-48	0
75	-42	0.045977
75	-36	0.246253
75	-30	0.971171
75	-24	2.86137
75	-18	5.228
75	-12	8.50166
75	-6	10.7895
75	0	13.0127
75	6	13.7091
75	12	12.35
75	18	11.4545
75	24	13.5278
75	30	16.5217
75	36	17.8372
75	42	20.6098
75	48	23.5085
75	54	27.6562
75	60	27.5366
75	66	32.125
75	72	34.9368
75	78	40.4524
75	84	40.0198
75	90	46.5057
75	96	48.0494
75	102	47.3725
75	108	48.625
75	114	47.4
75	120	47.0312
75	126	46.9583
75	132	44.2857
75	138	37.8
75	144	40.6667
75	150	35
75	156	32.5714
75	162	30.6667
75	168	32.6667
75	174	27.2857
75	180	27.875
78	-180	28.6
78	-174	26.8571
78	-168	9
78	-162	11
78	-156	nan
78	-150	nan
78	-144	0
78	-138	0
78	-132	0
78	-126	0
78	-120	0
78	-114	0
78	-108	0
78	-102	0
78	-96	0
78	-90	0
78	-84	0
78	-78	0
78	-72	0
78	-66	0
78	-60	0
78	-54	0
78	-48	0.0133779
78	-42	0.0706215
78	-36	0.305439
78	-30	1.29391
78	-24	3.76012
78	-18	6.82587
78	-12	9.82997
78	-6	12.789
78	0	14.6875
78	6	13.3077
78	12	13.5952
78	18	13.8571
78	24	18.5106
78	30	16.0857
78	36	19.4
78	42	22.1364
78	48	26.7111
78	54	29.0317
78	60	30.7568
78	66	34.1186
78	72	35.1692
78	78	38.716
78	84	44.8667
78	90	47.0227
78	96	49.449
78	102	52.0312
78	108	51.8
78	114	47.5
78	120	57.5
78	126	50
78	132	41
78	138	40.5
78	144	30
78	150	31.6667
78	156	29.5
78	162	20.5
78	168	30.3333
78	174	23.3333
78	180	28.6
81	-180	24.2
81	-174	21.3333
81	-168	10
81	-162	5
81	-156	nan
81	-150	nan
81	-144	0
81	-138	0
81	-132	0
81	-126	0
81	-120	0
81	-114	0
81	-108	0
81	-102	0
81	-96	0
81	-90	0
81	-84	0
81	-78	0
81	-72	0
81	-66	0
81	-60	0
81	-54	0
81	-48	0
81	-42	0.0979228
81	-36	0.529954
81	-30	1.8022
81	-24	4.48876
81	-18	7.71272
81	-12	10.9978
81	-6	14.1674
81	0	17.6214
81	6	18.3208
81	12	17.0263
81	18	15.8
81	24	19.5357
81	30	22.8049
81	36	22
81	42	24
81	48	27.2407
81	54	25.4667
81	60	32.1509
81	66	37.625
81	72	38.1875
81	78	42.551
81	84	49
81	90	49.2453
81	96	55.5143
81	102	51.5
81	108	51.0588
81	114	54.3333
81	120	55.7778
81	126	52
81	132	51.5
81	138	50
81	144	42.5
81	150	37
81	156	32
81	162	nan
81	168	32.5
81	174	nan
81	180	24.2
84	-180	35
84	-174	nan
84	-168	nan
84	-162	nan
84	-156	nan
84	-150	nan
84	-144	nan
84	-138	0
84	-132	nan
84	-126	0
84	-120	0
84	-114	0
84	-108	0
84	-102	0
84	-96	0
84	-90	0
84	-84	0
84	-78	0
84	-72	0
84	-66	0
84	-60	0
84	-54	0
84	-48	0
84	-42	0.0813253
84	-36	0.589286
84	-30	2.10971
84	-24	5.36716
84	-18	8.60761
84	-12	12.2213
84	-6	15.5537
84	0	18.8699
84	6	19.6721
84	12	22.2821
84	18	19.3333
84	24	22.7812
84	30	26.359
84	36	26.0357
84	42	29
84	48	29.8889
84	54	26.2258
84	60	35.0357
84	66	36.44
84	72	42.3889
84	78	46.0833
84	84	52.6087
84	90	51.7368
84	96	58.4545
84	102	53.3158
84	108	55.1429
84	114	53.75
84	120	55
84	126	37
84	132	51.5
84	138	49
84	144	nan
84	150	nan
84	156	nan
84	162	nan
84	168	35
84	174	36
84	180	35
87	-180	nan
87	-174	nan
87	-168	nan
87	-162	nan
87	-156	nan
87	-150	nan
87	-144	0
87	-138	nan
87	-132	nan
87	-126	0
87	-120	0
87	-114	0
87	-108	0
87	-102	0
87	-96	0
87	-90	0
87	-84	0
87	-78	0
87	-72	0
87	-66	0
87	-60	0
87	-54	0
87	-48	0.0193237
87	-42	0.107692
87	-36	0.731765
87	-30	2.83453
87	-24	6.30087
87	-18	9.81187
87	-12	13.3876
87	-6	16.658
87	0	20.2517
87	6	21.1529
87	12	21.9574
87	18	23.7609
87	24	25.8
87	30	29.4545
87	36	24.9643
87	42	31.2812
87	48	29.35
87	54	26.2609
87	60	32.5556
87	66	34.2
87	72	49
87	78	54.2857
87	84	47.5294
87	90	59.5789
87	96	50
87	102	54.2
87	108	43.75
87	114	49
87	120	54.25
87	126	48
87	132	nan
87	138	nan
87	144	nan
87	150	nan
87	156	49
87	162	nan
87	168	nan
87	174	nan
87	180	nan
90	-180	nan
90	-174	nan
90	-168	nan
90	-162	nan
90	-156	nan
90	-150	nan
90	-144	nan
90	-138	0
90	-132	nan
90	-126	0
90	-120	0
90	-114	0
90	-108	0
90	-102	0
90	-96	0
90	-90	0
90	-84	0
90	-78	0
90	-72	0
90	-66	0
90	-60	0
90	-54	0
90	-48	0.0130435
90	-42	0.102804
90	-36	0.863636
90	-30	3.05567
90	-24	6.90826
90	-18	10.7172
90	-12	14.1346
90	-6	18.1739
90	0	22.0847
90	6	25.0968
90	12	28.5652
90	18	28.5143
90	24	30.5714
90	30	28.8649
90	36	29.0294
90	42	30.9
90	48	30.7083
90	54	33.381
90	60	30.0625
90	66	41.5
90	72	43.8
90	78	52.1429
90	84	48.7143
90	90	62.3636
90	96	56.6
90	102	52.75
90	108	42.5
90	114	nan
90	120	63.5
90	126	nan
90	132	nan
90	138	nan
90	144	nan
90	150	nan
90	156	nan
90	162	nan
90	168	nan
90	174	nan
90	180	nan
93	-180	nan
93	-174	nan
93	-168	nan
93	-162	nan
93	-156	nan
93	-150	nan
93	-144	0
93	-138	nan
93	-132	nan
93	-126	0
93	-120	0
93	-114	0
93	-108	0
93	-102	0
93	-96	0
93	-90	0
93	-84	0
93	-78	0
93	-72	0
93	-66	0
93	-60	0
93	-54	0
93	-48	0.0165746
93	-42	0.199288
93	-36	1.02833
93	-30	3.48515
93	-24	7.39837
93	-18	11.8123
93	-12	15.2412
93	-6	19.0828
93	0	22.9545
93	6	26.2889
93	12	27
93	18	27.4773
93	24	27.1923
93	30	30.1111
93	36	32.5
93	42	32.9231
93	48	35
93	54	32.6
93	60	34.125
93	66	38.5
93	72	52
93	78	52.4
93	84	51.5455
93	90	57
93	96	65.6667
93	102	50
93	108	nan
93	114	nan
93	120	nan
93	126	nan
93	132	nan
93	138	nan
93	144	nan
93	150	nan
93	156	nan
93	162	nan
93	168	nan
93	174	nan
93	180	nan
96	-180	nan
96	-174	nan
96	-168	nan
96	-162	nan
96	-156	nan
96	-150	nan
96	-144	nan
96	-138	nan
96	-132	nan
96	-126	0
96	-120	0
96	-114	0
96	-108	0
96	-102	0
96	-96	0
96	-90	0
96	-84	0
96	-78	0
96	-72	0
96	-66	0
96	-60	0
96	-54	0
96	-48	0.075
96	-42	0.320158
96	-36	1.02486
96	-30	3.44516
96	-24	8.00167
96	-18	12.2402
96	-12	15.905
96	-6	19.2606
96	0	23.3485
96	6	26.9767
96	12	27.9487
96	18	27.7391
96	24	32.3125
96	30	21
96	36	32.75
96	42	36.3636
96	48	34.5556
96	54	38.7143
96	60	38.7273
96	66	38.6
96	72	45.6
96	78	46
96	84	62.2
96	90	72.5
96	96	29
[truncated: 1,661 more rows]

[truncated: 2 more sheets: Supp_Fig_8e, Supp_Fig_8f]
